# Supplementary material for: Flavivirus Nonstructural Protein NS5 Dysregulates HSP90 to Broadly Inhibit JAK/STAT Signaling
Source: Cells. 2020 Apr 7;9(4):899. doi: 10.3390/cells9040899 (PMC7226784; doi:10.3390/cells9040899)
Supplement: Supplementary file 1 [file cells-09-00899-s001.zip]

Archive with 4 entries (4 files):
- Roby et al - Cells - Supplementary table S1 26-2-20.docx
- __MACOSX/._Roby et al - Cells - Supplementary table S1 26-2-20.docx
- Roby et al - Cells - Supplemental - 28Feb2020.pdf
- __MACOSX/._Roby et al - Cells - Supplemental - 28Feb2020.pdf
